# Supplementary material for: Colorimetric Glucose Biosensor Based on Chitosan Films and Its Application for Glucose Detection in Beverages Using a Smartphone Application
Source: Biosensors (Basel). 2024 Jun 7;14(6):299. doi: 10.3390/bios14060299 (PMC11201573; doi:10.3390/bios14060299)
Supplement: Supplementary file 1 [file biosensors-14-00299-s001.zip]

Archive with 1 entries (1 files):
- biosensors-3024239-supplementary.pdf
